# Supplementary material for: Nickel toxicity alters growth patterns and induces oxidative stress response in sweetpotato
Source: Front Plant Sci. 2022 Nov 10;13:1054924. doi: 10.3389/fpls.2022.1054924 (PMC9685627; doi:10.3389/fpls.2022.1054924)
Supplement: Supplementary file 1 [file DataSheet_1.xlsx]

## Sheet: Figure 2
Treatment	Height (cm)	SE.	Leaf area (cm2)	SE.	Number of leaf	SE.	Shoot Fresh weight (gm)	SE.	Root Fresh weight (gm)	SE.	Shoot Dry weight (gm)	SE.	Root Dry weight (gm)	SE.	SDSI	SE.	SDSI	SE.	RWC	SE.
Control	46.1333	3.74477	53.1967	3.26965	16.3333	1.52753	5.851	0.635194	3.184	0.331163	0.831333	0.137147	0.39	0.0395854	100	0	100	0	88.5755	1.14077
Ni 7.5 mg/L	49.3333	4.0104	49.35	2.03162	19	2	6.26267	0.611696	3.37933	0.372458	0.946667	0.148436	0.438	0.0467012	114.038	3.52353	112.27	0.626249	91.8486	0.960495
Ni 15 mg/L	55.8667	3.8553	57.65	4.16863	21.6667	2.51661	7.23167	0.823263	3.86767	0.45166	1.29933	0.235502	0.527333	0.0438216	156.003	5.49094	135.402	3.55042	93.022	0.0905255
Ni 30 mg/L	39.7	2.88271	41.5733	4.98133	12.3333	1.52753	5.009	0.649417	2.508	0.301125	0.59	0.0861568	0.269333	0.0320208	71.122	1.40658	68.978	1.25049	85.2124	1.08714
Ni 60 mg/L	37.6	3.34215	32.21	3.04399	6.33333	1.52753	4.42567	0.560454	1.93333	0.238894	0.405667	0.0450814	0.162	0.0204206	49.0912	2.81335	41.4857	2.09653	78.2771	2.73444
Height (cm)							Leaf area (cm2)							RWC							Number of leaf								Shoot Fresh weight (gm)
Treatment		N	Subset				Treatment		N	Subset				Treatment		N	Subset				Treatment		N	Subset					Treatment		N	Subset
			1	2	3	4				1	2	3	4				1	2	3	4				1	2	3	4					1	2	3
Duncana,b	Ni 60 mg/L	3	37.6				Duncana,b	Ni 60 mg/L	3	32.21				Duncana,b	Ni 60 mg/L	3	78.2771				Duncana,b	Ni 60 mg/L	3	6.33333					Duncana,b	Ni 60 mg/L	3	4.42567
	Ni 30 mg/L	3	39.7	39.7				Ni 30 mg/L	3		41.5733				Ni 30 mg/L	3		85.2124				Ni 30 mg/L	3		12.3333					Ni 30 mg/L	3	5.009	5.009
	Control	3		46.1333	46.1333			Ni 7.5 mg/L	3			49.35			Control	3			88.5755			Control	3			16.3333				Control	3		5.851
	Ni 7.5 mg/L	3			49.3333			Control	3			53.1967	53.1967		Ni 7.5 mg/L	3				91.8486		Ni 7.5 mg/L	3			19	19			Ni 7.5 mg/L	3		6.26267	6.26267
	Ni 15 mg/L	3				55.8667		Ni 15 mg/L	3				57.65		Ni 15 mg/L	3				93.022		Ni 15 mg/L	3				21.6667			Ni 15 mg/L	3			7.23167
	Sig.		0.490153	0.0529226	0.300605	1		Sig.		1	1	0.224746	0.164993		Sig.		1	1	1	0.353158		Sig.		1	1	0.109946	0.109946			Sig.		0.305842	0.050743	0.103272
Means for groups in homogeneous subsets are displayed. Based on observed means. The error term is Mean Square(Error) = 12.890.							Means for groups in homogeneous subsets are displayed. Based on observed means. The error term is Mean Square(Error) = 13.255.							Means for groups in homogeneous subsets are displayed. Based on observed means. The error term is Mean Square(Error) = 2.178.							Means for groups in homogeneous subsets are displayed. Based on observed means. The error term is Mean Square(Error) = 3.467.								Means for groups in homogeneous subsets are displayed. Based on observed means. The error term is Mean Square(Error) = .438.
a. Uses Harmonic Mean Sample Size = 3.000.							a. Uses Harmonic Mean Sample Size = 3.000.							a. Uses Harmonic Mean Sample Size = 3.000.							a. Uses Harmonic Mean Sample Size = 3.000.								a. Uses Harmonic Mean Sample Size = 3.000.
b. Alpha = .05.							b. Alpha = .05.							b. Alpha = .05.							b. Alpha = .05.								b. Alpha = .05.
Root Fresh weight (gm)						Shoot Dry weight (gm)							Root Dry weight (gm)							SDSI								SDSI
Treatment		N	Subset			Treatment		N	Subset				Treatment		N	Subset				Treatment		N	Subset					Treatment		N	Subset
			1	2	3				1	2	3	4				1	2	3	4				1	2	3	4	5				1	2	3	4	5
Duncana,b	Ni 60 mg/L	3	1.93333			Duncana,b	Ni 60 mg/L	3	0.405667				Duncana,b	Ni 60 mg/L	3	0.162				Duncana,b	Ni 60 mg/L	3	49.0912					Duncana,b	Ni 60 mg/L	3	41.4857
	Ni 30 mg/L	3	2.508				Ni 30 mg/L	3	0.59	0.59				Ni 30 mg/L	3		0.269333				Ni 30 mg/L	3		71.122					Ni 30 mg/L	3		68.978
	Control	3		3.184			Control	3		0.831333	0.831333			Control	3			0.39			Control	3			100				Control	3			100
	Ni 7.5 mg/L	3		3.37933	3.37933		Ni 7.5 mg/L	3			0.946667			Ni 7.5 mg/L	3			0.438			Ni 7.5 mg/L	3				114.038			Ni 7.5 mg/L	3				112.27
	Ni 15 mg/L	3			3.86767		Ni 15 mg/L	3				1.29933		Ni 15 mg/L	3				0.527333		Ni 15 mg/L	3					156.003		Ni 15 mg/L	3					135.402
	Sig.		0.0696273	0.505573	0.114995		Sig.		0.151639	0.0695364	0.354335	1		Sig.		1	1	0.15008	1		Sig.		1	1	1	1	1		Sig.		1	1	1	1	1
Means for groups in homogeneous subsets are displayed. Based on observed means. The error term is Mean Square(Error) = .120.						Means for groups in homogeneous subsets are displayed. Based on observed means. The error term is Mean Square(Error) = .021.							Means for groups in homogeneous subsets are displayed. Based on observed means. The error term is Mean Square(Error) = .001.							Means for groups in homogeneous subsets are displayed. Based on observed means. The error term is Mean Square(Error) = 10.492.								Means for groups in homogeneous subsets are displayed. Based on observed means. The error term is Mean Square(Error) = 3.791.
a. Uses Harmonic Mean Sample Size = 3.000.						a. Uses Harmonic Mean Sample Size = 3.000.							a. Uses Harmonic Mean Sample Size = 3.000.							a. Uses Harmonic Mean Sample Size = 3.000.								a. Uses Harmonic Mean Sample Size = 3.000.
b. Alpha = .05.						b. Alpha = .05.							b. Alpha = .05.							b. Alpha = .05.								b. Alpha = .05.

## Sheet: Figure 3
Treatment	Length(cm)	SE	RootVolume(cm3)	SE	SurfArea(cm2)	SE	AvgDiam(mm)	SE	ProjArea(cm2)	SE	Tips	SE	Forks	SE	LenPerVol(cm/m3)	SE
Control	304.138	14.2725	0.524	0.0186815	44.6912	4.63985	0.4266	0.00970618	14.2592	1.37484	670	30.5123	1242	97.3858	305.966	17.2974
Ni 7.5 mg/L	397.574	22.1648	0.569	0.0141067	53.5328	7.74562	0.433733	0.012772	16.9377	1.26002	736	35.171	2008	84.1249	397.291	32.1628
Ni 15 mg/L	470.21	17.3699	0.696	0.0238956	64.4099	7.43988	0.4683	0.0113583	20.4245	1.50979	1133	102.196	2610	134.8	470.176	39.15
Ni 30 mg/L	227.839	22.2473	0.458	0.0245764	34.398	7.15885	0.3686	0.0286533	12.6849	1.22819	515	20.664	625	21.2838	226.298	21.1589
Ni 60 mg/L	170.893	15.3059	0.425	0.0108167	30.139	3.80359	0.263867	0.00843584	9.539	1.3003	144.333	14.9778	574	13.4536	170.575	17.1275
Length(cm)								RootVolume(cm3)								SurfArea(cm2)							AvgDiam(mm)
Treatment		N	Subset					Treatment		N	Subset					Treatment		N	Subset				Treatment		N	Subset
			1	2	3	4	5				1	2	3	4					1	2	3	4				1	2	3	4
Duncana,b	Ni 60 mg/L	3	170.893					Duncana,b	Ni 60 mg/L	3	0.425					Duncana,b	Ni 60 mg/L	3	30.139				Duncana,b	Ni 60 mg/L	3	0.263867
	Ni 30 mg/L	3		227.839					Ni 30 mg/L	3	0.458						Ni 30 mg/L	3	34.398	34.398				Ni 30 mg/L	3		0.3686
	Control	3			304.138				Control	3		0.524					Control	3		44.6912	44.6912			Control	3			0.4266
	Ni 7.5 mg/L	3				397.574			Ni 7.5 mg/L	3			0.569				Ni 7.5 mg/L	3			53.5328	53.5328		Ni 7.5 mg/L	3			0.433733
	Ni 15 mg/L	3					470.21		Ni 15 mg/L	3				0.696			Ni 15 mg/L	3				64.4099		Ni 15 mg/L	3				0.4683
	Sig.		1	1	1	1	1		Sig.		0.0613654	1	1	1			Sig.		0.431624	0.0758118	0.119739	0.0628305		Sig.		1	1	0.596804	1
Means for groups in homogeneous subsets are displayed. Based on observed means. The error term is Mean Square(Error) = 345.182.								Means for groups in homogeneous subsets are displayed. Based on observed means. The error term is Mean Square(Error) = .000.								Means for groups in homogeneous subsets are displayed. Based on observed means. The error term is Mean Square(Error) = 40.518.							Means for groups in homogeneous subsets are displayed. Based on observed means. The error term is Mean Square(Error) = .000.
a. Uses Harmonic Mean Sample Size = 3.000.								a. Uses Harmonic Mean Sample Size = 3.000.								a. Uses Harmonic Mean Sample Size = 3.000.							a. Uses Harmonic Mean Sample Size = 3.000.
b. Alpha = .05.								b. Alpha = .05.								b. Alpha = .05.							b. Alpha = .05.
ProjArea(cm2)							Tips							Forks								LenPerVol(cm/m3)
Treatment		N	Subset				Treatment		N	Subset				Treatment			N	Subset				Treatment		N	Subset
			1	2	3	4				1	2	3	4					1	2	3	4				1	2	3	4	5
Duncana,b	Ni 60 mg/L	3	9.539				Duncana,b	Ni 60 mg/L	3	144.333				Duncana,b		Ni 60 mg/L	3	574				Duncana,b	Ni 60 mg/L	3	170.575
	Ni 30 mg/L	3		12.6849				Ni 30 mg/L	3		515					Ni 30 mg/L	3	625					Ni 30 mg/L	3		226.298
	Control	3		14.2592				Control	3			670				Control	3		1242				Control	3			305.966
	Ni 7.5 mg/L	3			16.9377			Ni 7.5 mg/L	3			736				Ni 7.5 mg/L	3			2008			Ni 7.5 mg/L	3				397.291
	Ni 15 mg/L	3				20.4245		Ni 15 mg/L	3				1133			Ni 15 mg/L	3				2610		Ni 15 mg/L	3					470.176
	Sig.		1	0.18026	1	1		Sig.		1	1	0.147615	1			Sig.		0.474754	1	1	1		Sig.		1	1	1	1	1
Means for groups in homogeneous subsets are displayed. Based on observed means. The error term is Mean Square(Error) = 1.791.							Means for groups in homogeneous subsets are displayed. Based on observed means. The error term is Mean Square(Error) = 2652.667.							Means for groups in homogeneous subsets are displayed. Based on observed means. The error term is Mean Square(Error) = 7073.200.								Means for groups in homogeneous subsets are displayed. Based on observed means. The error term is Mean Square(Error) = 721.483.
a. Uses Harmonic Mean Sample Size = 3.000.							a. Uses Harmonic Mean Sample Size = 3.000.							a. Uses Harmonic Mean Sample Size = 3.000.								a. Uses Harmonic Mean Sample Size = 3.000.
b. Alpha = .05.							b. Alpha = .05.							b. Alpha = .05.								b. Alpha = .05.

## Sheet: Figure 4
Treatment	Pn	SE	Tr	SE	Gs	SE	Ci	SE
Control	7.14	0.268887	1.40333	0.175024	1.05033	0.107751	257	25.0599
Ni 7.5 mg/L	7.96667	0.40501	1.61667	0.237136	1.29	0.113578	286.667	39.5264
Ni 15 mg/L	9.96333	0.856174	1.89667	0.123929	2.07333	0.231805	311	22.6495
Ni 30 mg/L	6.26	0.497293	1.15667	0.0750555	1.26667	0.174738	229.333	12.5831
Ni 60 mg/L	3.97	0.608523	0.480667	0.0559851	0.456333	0.0575876	160.667	18.5023
Treatment		N	Subset				Treatment		N	Subset
			1	2	3	4				1	2	3	4
Duncana,b	Ni 60 mg/L	3	3.97				Duncana,b	Ni 60 mg/L	3	0.480667
	Ni 30 mg/L	3		6.26				Ni 30 mg/L	3		1.15667
	Control	3		7.14	7.14			Control	3		1.40333	1.40333
	Ni 7.5 mg/L	3			7.96667			Ni 7.5 mg/L	3			1.61667
	Ni 15 mg/L	3				9.96333		Ni 15 mg/L	3				1.89667
	Sig.		1	0.0847749	0.102532	1		Sig.		1	0.0700787	0.11003	1
Means for groups in homogeneous subsets are displayed. Based on observed means. The error term is Mean Square(Error) = .317.							Means for groups in homogeneous subsets are displayed. Based on observed means. The error term is Mean Square(Error) = .022.
a. Uses Harmonic Mean Sample Size = 3.000.							a. Uses Harmonic Mean Sample Size = 3.000.
b. Alpha = .05.							b. Alpha = .05.
Gs							Ci
Treatment		N	Subset				Treatment		N	Subset
			1	2	3					1	2	3	4
Duncana,b	Ni 60 mg/L	3	0.456333				Duncana,b	Ni 60 mg/L	3	160.667
	Control	3		1.05033				Ni 30 mg/L	3		229.333
	Ni 30 mg/L	3		1.26667				Control	3		257	257
	Ni 7.5 mg/L	3		1.29				Ni 7.5 mg/L	3			286.667	286.667
	Ni 15 mg/L	3			2.07333			Ni 15 mg/L	3				311
	Sig.		1	0.0903797	1			Sig.		1	0.210346	0.181722	0.266337
Means for groups in homogeneous subsets are displayed. Based on observed means. The error term is Mean Square(Error) = .022.							Means for groups in homogeneous subsets are displayed. Based on observed means. The error term is Mean Square(Error) = 640.800.
a. Uses Harmonic Mean Sample Size = 3.000.							a. Uses Harmonic Mean Sample Size = 3.000.
b. Alpha = .05.							b. Alpha = .05.

## Sheet: Figure 5
Treatment	Total chlorophyll	SE	Chlorophyll a	SE	Chlorophyll b	SE	Carotenoids	SE
Control	32.8585	3.31517	25.1781	2.83697	7.68044	0.769066	7.21568	0.885141
Ni 7.5 mg/L	34.6501	3.66852	26.1979	2.05257	8.45218	1.87832	7.57454	0.67414
Ni 15 mg/L	41.9126	1.66941	30.6561	0.306558	11.2565	1.42059	10.9328	0.196533
Ni 30 mg/L	27.1906	3.83981	20.9521	2.90963	6.2385	0.931835	6.19258	0.867408
Ni 60 mg/L	23.1781	2.40101	18.3509	1.38532	4.82711	1.01916	5.28738	0.977083
Total chlorophyll						Chlorophyll a
Treatment		N	Subset			Treatment		N	Subset
			1	2	3				1	2	3
Duncana,b	Ni 60 mg/L	3	23.1781			Duncana,b	Ni 60 mg/L	3	18.3509
	Ni 30 mg/L	3	27.1906				Ni 30 mg/L	3	20.9521
	Control	3		32.8585			Control	3		25.1781
	Ni 7.5 mg/L	3		34.6501			Ni 7.5 mg/L	3		26.1979
	Ni 15 mg/L	3			41.9126		Ni 15 mg/L	3			30.6561
	Sig.		0.142844	0.493892	1		Sig.		0.166091	0.571086	1
Means for groups in homogeneous subsets are displayed. Based on observed means. The error term is Mean Square(Error) = 9.549.						Means for groups in homogeneous subsets are displayed. Based on observed means. The error term is Mean Square(Error) = 4.548.
a. Uses Harmonic Mean Sample Size = 3.000.						a. Uses Harmonic Mean Sample Size = 3.000.
b. Alpha = .05.						b. Alpha = .05.
Chlorophyll b						Carotenoids
Treatment		N	Subset			Treatment		N	Subset
			1	2	3				1	2	3
Duncana,b	Ni 60 mg/L	3	4.82711			Duncana,b	Ni 60 mg/L	3	5.28738
	Ni 30 mg/L	3	6.2385	6.2385			Ni 30 mg/L	3	6.19258	6.19258
	Control	3		7.68044			Control	3		7.21568
	Ni 7.5 mg/L	3		8.45218			Ni 7.5 mg/L	3		7.57454
	Ni 15 mg/L	3			11.2565		Ni 15 mg/L	3			10.9328
	Sig.		0.202853	0.0681493	1		Sig.		0.18177	0.0625031	1
Means for groups in homogeneous subsets are displayed. Based on observed means. The error term is Mean Square(Error) = 1.609.						Means for groups in homogeneous subsets are displayed. Based on observed means. The error term is Mean Square(Error) = .597.
a. Uses Harmonic Mean Sample Size = 3.000.						a. Uses Harmonic Mean Sample Size = 3.000.
b. Alpha = .05.						b. Alpha = .05.

## Sheet: Figure 6
Treatment	H2O2 mmol/g protein	SE	MDA nmol/g	SE
Control	4.18953	0.446279	5.9867	2.03219
Ni 7.5 mg/L	9.09359	0.932243	8.89136	0.477101
Ni 15 mg/L	24.4712	2.08967	14.6859	2.90511
Ni 30 mg/L	59.3269	5.06286	25.7945	2.44236
Ni 60 mg/L	90.687	6.67297	54.3976	6.36613
H2O2 mmol/g protein								MDA nmol/g
Treatment		N	Subset					Treatment		N	Subset
			1	2	3	4					1	2	3	4
Duncana,b	Control	3	4.18953					Duncana,b	Control	3	5.9867
	Ni 7.5 mg/L	3	9.09359						Ni 7.5 mg/L	3	8.89136	8.89136
	Ni 15 mg/L	3		24.4712					Ni 15 mg/L	3		14.6859
	Ni 30 mg/L	3			59.3269				Ni 30 mg/L	3			25.7945
	Ni 60 mg/L	3				90.687			Ni 60 mg/L	3				54.3976
	Sig.		0.153459	1	1	1			Sig.		0.325903	0.066286	1	1
Means for groups in homogeneous subsets are displayed. Based on observed means. The error term is Mean Square(Error) = 15.119.								Means for groups in homogeneous subsets are displayed. Based on observed means. The error term is Mean Square(Error) = 11.858.
a. Uses Harmonic Mean Sample Size = 3.000.								a. Uses Harmonic Mean Sample Size = 3.000.
b. Alpha = .05.								b. Alpha = .05.

## Sheet: Figure 7
Treatment	proline ug/g	SE	S.Sugars mg/g FW	SE
Control	4.5	0.395605	5.4437	0.439397
Ni 7.5 mg/L	15.1648	1.06328	8.0164	0.532513
Ni 15 mg/L	20.3077	1.89746	9.39411	0.371675
Ni 30 mg/L	37.022	4.59287	13.5048	0.700788
Ni 60 mg/L	50.1099	4.56992	9.36801	0.684798
proline ug/g							S.S mg/g FW
Treatment		N	Subset				Treatment		N	Subset
			1	2	3	4				1	2	3	4
Duncana,b	Control	3	4.5				Duncana,b	Control	3	5.4437
	Ni 7.5 mg/L	3		15.1648				Ni 7.5 mg/L	3		8.0164
	Ni 15 mg/L	3		20.3077				Ni 60 mg/L	3			9.36801
	Ni 30 mg/L	3			37.022			Ni 15 mg/L	3			9.39411
	Ni 60 mg/L	3				50.1099		Ni 30 mg/L	3				13.5048
	Sig.		1	0.0666838	1	1		Sig.		1	1	0.955699	1
Means for groups in homogeneous subsets are displayed. Based on observed means. The error term is Mean Square(Error) = 9.373.							Means for groups in homogeneous subsets are displayed. Based on observed means. The error term is Mean Square(Error) = .315.
a. Uses Harmonic Mean Sample Size = 3.000.							a. Uses Harmonic Mean Sample Size = 3.000.
b. Alpha = .05.							b. Alpha = .05.

## Sheet: Figure 8
Treatment	APX U/ mg protein	SE	CAT U/ mg protein	SE	SOD U/mg protein	SE	POD U/mg protein	SE
Control	0.154667	0.019035	5.67139	0.677735	44.9524	3.79016	14.0714	0.722171
Ni 7.5 mg/L	0.231667	0.0197632	7.4073	1.01161	73.3844	3.5902	39.8197	3.27112
Ni 15 mg/L	0.3715	0.0299542	12.4129	1.36804	125.773	4.29842	57.8975	3.05884
Ni 30 mg/L	0.626833	0.0380306	25.4915	2.1405	113.432	5.52661	26.9259	1.2751
Ni 60 mg/L	0.67	0.0376796	28.9039	2.4654	96.3345	4.72363	20.1895	1.80146
APX U/ mg protein							CAT U/ mg protein
Treatment		N	Subset				Treatment		N	Subset
			1	2	3	4				1	2	3	4
Duncana,b	Control	3	0.154667				Duncana,b	Control	3	5.67139
	Ni 7.5 mg/L	3		0.231667				Ni 7.5 mg/L	3	7.4073
	Ni 15 mg/L	3			0.3715			Ni 15 mg/L	3		12.4129
	Ni 30 mg/L	3				0.626833		Ni 30 mg/L	3			25.4915
	Ni 60 mg/L	3				0.67		Ni 60 mg/L	3				28.9039
	Sig.		1	1	1	0.109064		Sig.		0.232867	1	1	1
Means for groups in homogeneous subsets are displayed. Based on observed means. The error term is Mean Square(Error) = .001.							Means for groups in homogeneous subsets are displayed. Based on observed means. The error term is Mean Square(Error) = 2.803.
a. Uses Harmonic Mean Sample Size = 3.000.							a. Uses Harmonic Mean Sample Size = 3.000.
b. Alpha = .05.							b. Alpha = .05.
SOD U/mg protein								POD U/mg protein
Treatment		N	Subset					Treatment		N	Subset
			1	2	3	4	5				1	2	3	4	5
Duncana,b	Control	3	44.9524					Duncana,b	Control	3	14.0714
	Ni 7.5 mg/L	3		73.3844					Ni 60 mg/L	3		20.1895
	Ni 60 mg/L	3			96.3345				Ni 30 mg/L	3			26.9259
	Ni 30 mg/L	3				113.432			Ni 7.5 mg/L	3				39.8197
	Ni 15 mg/L	3					125.773		Ni 15 mg/L	3					57.8975
	Sig.		1	1	1	1	1		Sig.		1	1	1	1	1
Means for groups in homogeneous subsets are displayed. Based on observed means. The error term is Mean Square(Error) = 19.717.								Means for groups in homogeneous subsets are displayed. Based on observed means. The error term is Mean Square(Error) = 5.090.
a. Uses Harmonic Mean Sample Size = 3.000.								a. Uses Harmonic Mean Sample Size = 3.000.
b. Alpha = .05.								b. Alpha = .05.

## Sheet: Figure 9
Treatment	Protein mg/g	SE	GSH mg/g protein	SE	TPP umol/g Tissue	SE	mg/g flavonoids	SE
Control	0.0207804	0.00257372	20.5048	2.02967	2.09333	0.13684	0.081634	0.00243617
Ni 7.5 mg/L	0.0735735	0.0126461	32.1419	2.11839	2.83867	0.0960278	0.107009	0.00883081
Ni 15 mg/L	0.271267	0.0165943	43.4234	2.14293	4.46933	0.325708	0.189225	0.0171832
Ni 30 mg/L	0.217351	0.0160728	59.4817	4.06388	5.976	0.228	0.229148	0.00649146
Ni 60 mg/L	0.148832	0.0102948	91.09	5.74128	8.63867	0.546031	0.304906	0.0269929
Protein mg/g								GSH mg/g protein
Treatment		N	Subset					Treatment		N	Subset
			1	2	3	4	5				1	2	3	4	5
Duncana,b	Control	3	0.0207804					Duncana,b	Control	3	20.5048
	Ni 7.5 mg/L	3		0.0735735					Ni 7.5 mg/L	3		32.1419
	Ni 60 mg/L	3			0.148832				Ni 15 mg/L	3			43.4234
	Ni 30 mg/L	3				0.217351			Ni 30 mg/L	3				59.4817
	Ni 15 mg/L	3					0.271267		Ni 60 mg/L	3					91.09
	Sig.		1	1	1	1	1		Sig.		1	1	1	1	1
Means for groups in homogeneous subsets are displayed. Based on observed means. The error term is Mean Square(Error) = .000.								Means for groups in homogeneous subsets are displayed. Based on observed means. The error term is Mean Square(Error) = 12.535.
a. Uses Harmonic Mean Sample Size = 3.000.								a. Uses Harmonic Mean Sample Size = 3.000.
b. Alpha = .05.								b. Alpha = .05.
Polyphenols umol/g Tissue								mg/g flavonoids
Treatment		N	Subset					Treatment		N	Subset
			1	2	3	4	5				1	2	3	4
Duncana,b	Control	3	2.09333					Duncana,b	Control	3	0.081634
	Ni 7.5 mg/L	3		2.83867					Ni 7.5 mg/L	3	0.107009
	Ni 15 mg/L	3			4.46933				Ni 15 mg/L	3		0.189225
	Ni 30 mg/L	3				5.976			Ni 30 mg/L	3			0.229148
	Ni 60 mg/L	3					8.63867		Ni 60 mg/L	3				0.304906
	Sig.		1	1	1	1	1		Sig.		0.0675884	1	1	1
Means for groups in homogeneous subsets are displayed. Based on observed means. The error term is Mean Square(Error) = .097.								Means for groups in homogeneous subsets are displayed. Based on observed means. The error term is Mean Square(Error) = .000.
a. Uses Harmonic Mean Sample Size = 3.000.								a. Uses Harmonic Mean Sample Size = 3.000.
b. Alpha = .05.								b. Alpha = .05.

## Sheet: Figure 10
Treatment	Shoot Conc (mg/Kg DW)	SE	Root Conc (mg/Kg DW)	SE	Shoot Uptake (mg/Kg DW)	SE	Root Uptake (mg/Kg DW)	SE	Translocation ( root to shoot)	SE
Control	0.185677	0.0130536	1.074	0.146796	0.019237	0.0011044	0.111405	0.0161451	0.174867	0.024329
Ni 7.5 mg/L	1.72333	0.139673	7.77987	0.555268	0.178732	0.016027	0.806797	0.0648309	0.22264	0.0294058
Ni 15 mg/L	4.10858	0.247145	17.9066	1.46321	0.425786	0.0230536	1.85762	0.176563	0.231066	0.0303332
Ni 30 mg/L	7.96601	0.324711	29.4459	2.6056	0.82557	0.0260597	3.0552	0.314038	0.272443	0.0338263
Ni 60 mg/L	12.3551	0.39349	41.1954	2.23512	1.28089	0.0484553	4.27265	0.290336	0.300299	0.0133686
Shoot Conc (mg/Kg DW)								Root Conc (mg/Kg DW)									Shoot Uptake (mg/Kg DW)
Treatment		N	Subset					Treatment		N	Subset						Treatment		N	Subset
			1	2	3	4	5				1	2	3	4	5					1	2	3	4	5
Duncana,b	Control	3	0.185677					Duncana,b	Control	3	1.074						Duncana,b	Control	3	0.019237
	Ni 7.5 mg/L	3		1.72333					Ni 7.5 mg/L	3		7.77987						Ni 7.5 mg/L	3		0.178732
	Ni 15 mg/L	3			4.10858				Ni 15 mg/L	3			17.9066					Ni 15 mg/L	3			0.425786
	Ni 30 mg/L	3				7.96601			Ni 30 mg/L	3				29.4459				Ni 30 mg/L	3				0.82557
	Ni 60 mg/L	3					12.3551		Ni 60 mg/L	3					41.1954			Ni 60 mg/L	3					1.28089
	Sig.		1	1	1	1	1		Sig.		1	1	1	1	1			Sig.		1	1	1	1	1
Means for groups in homogeneous subsets are displayed. Based on observed means. The error term is Mean Square(Error) = .068.								Means for groups in homogeneous subsets are displayed. Based on observed means. The error term is Mean Square(Error) = 2.851.									Means for groups in homogeneous subsets are displayed. Based on observed means. The error term is Mean Square(Error) = .001.
a. Uses Harmonic Mean Sample Size = 3.000.								a. Uses Harmonic Mean Sample Size = 3.000.									a. Uses Harmonic Mean Sample Size = 3.000.
b. Alpha = .05.								b. Alpha = .05.									b. Alpha = .05.
Root Uptake (mg/Kg DW)								Translocation ( root to shoot)
Treatment		N	Subset					Treatment		N	Subset
			1	2	3	4	5				1	2	3
Duncana,b	Control	3	0.111405					Duncana,b	Control	3	0.174867
	Ni 7.5 mg/L	3		0.806797					Ni 7.5 mg/L	3	0.22264	0.22264
	Ni 15 mg/L	3			1.85762				Ni 15 mg/L	3		0.231066
	Ni 30 mg/L	3				3.0552			Ni 30 mg/L	3		0.272443	0.272443
	Ni 60 mg/L	3					4.27265		Ni 60 mg/L	3			0.300299
	Sig.		1	1	1	1	1		Sig.		0.0569748	0.0575158	0.238291
Means for groups in homogeneous subsets are displayed. Based on observed means. The error term is Mean Square(Error) = .044.								Means for groups in homogeneous subsets are displayed. Based on observed means. The error term is Mean Square(Error) = .001.
a. Uses Harmonic Mean Sample Size = 3.000.								a. Uses Harmonic Mean Sample Size = 3.000.
b. Alpha = .05.								b. Alpha = .05.
