# Supplementary material for: Nickel toxicity alters growth patterns and induces oxidative stress response in sweetpotato
Source: Front Plant Sci. 2022 Nov 10;13:1054924. doi: 10.3389/fpls.2022.1054924 (PMC9685627; doi:10.3389/fpls.2022.1054924)
Supplement: Supplementary file 2 [file Table_1.xlsx]

## Sheet: Corelation Data Figure 11
Treatment (mg/L)	PH	LA	NL	SFW	RFW	SDSI	SDSI	RWC	RL	RV	Pn	Tr	Gs	Ci	NSC	NRC	NSU	NRU	T. Chl	Car	MDA	H2O2	Pro	SS	TP	GSH	TPP	TFC	APX	CAT	SOD	POD
Ck	46.8	56.97	18	5.762	3.172	100	100	87.6106	301.169	0.541	7	7	0.961	255	0.175869	0.939213	0.0182903	0.0976781	29.1306	6.20039	7.76053	4.40555	4.1044	4.99441	0.0202187	22.6391	2.248	0.0843882	0.173	5.6714	47.5045	13.3807
Ck	42.1	51.2	16	6.526	3.521	100	100	88.2812	291.583	0.504	7.45	7.45	1.02	283	0.200493	1.05239	0.0204503	0.107343	33.9694	7.62151	6.43017	3.67635	4.5	5.87248	0.0185339	18.5991	1.988	0.0807527	0.156	4.99365	40.5973	14.0122
CK	49.5	51.42	15	5.265	2.859	100	100	89.8345	319.661	0.527	6.97	6.97	1.17	233	0.18067	1.23041	0.0189704	0.129193	35.4756	7.82514	3.7694	4.4867	4.8956	5.46421	0.0235885	20.2761	2.044	0.0797612	0.135	6.34912	46.7555	14.8214
7.5	49	51.65	21	6.094	3.358	110.437	111.886	90.7787	391.995	0.554	7.79	7.79	1.24	297	1.87129	7.29604	0.194614	0.758788	30.4583	6.80891	9.37916	9.01898	15.1813	7.97539	0.0859293	33.0058	2.944	0.0995913	0.251	8.56061	77.3771	43.5366
7.5	45.5	48.6	19	6.941	3.762	114.198	112.993	92.1305	378.732	0.582	8.43	8.43	1.21	320	1.59376	7.65743	0.162564	0.781057	36.2171	7.83562	8.42573	10.0609	14.0934	7.50558	0.060656	33.6919	2.756	0.104659	0.2115	6.67014	72.354	38.5435
7.5	53.5	47.8	17	5.753	3.018	117.479	111.932	92.6366	421.995	0.571	7.68	7.68	1.42	243	1.70495	8.38614	0.17902	0.880545	37.2748	8.07909	8.86918	8.20089	16.2198	8.56823	0.0741351	29.7281	2.816	0.116777	0.2325	6.99116	70.4221	37.3791
15	56.9	62.4	24	7.37	3.823	161.408	133.075	92.9245	451.413	0.675	10.3	10.3	1.86	314	4.31485	17.3792	0.448745	1.80744	39.9886	10.7453	12.4169	26.8841	21.7088	9.09396	0.289801	42.0005	4.828	0.170665	0.36	13.8753	122.368	56.6805
15	51.6	55.95	22	7.977	4.34	156.173	133.643	93.038	473.552	0.691	10.6	10.6	2.32	332	4.17624	16.7802	0.425976	1.71158	42.9778	10.9158	13.6807	23.2643	18.1484	9.27852	0.266212	42.3816	4.388	0.204581	0.4055	12.1989	124.348	61.3775
15	59.1	54.6	19	6.348	3.44	150.43	139.489	93.1034	485.667	0.722	8.99	8.99	2.04	287	3.83465	19.5604	0.402639	2.05384	42.7713	11.1373	17.9601	23.2651	21.0659	9.80984	0.257788	45.888	4.192	0.192428	0.349	11.1645	130.603	55.6345
30	40.2	45.5	14	5.08	2.498	70.8738	69.2506	86.0041	221.916	0.43	5.87	5.87	1.12	216	7.6604	29.7683	0.796681	3.0959	22.7943	5.20587	25.9424	64.9436	42.1813	12.9418	0.202187	63.2676	5.976	0.225623	0.6695	23.613	110.486	26.8403
30	36.6	43.25	12	5.62	2.814	69.856	70.0696	85.6604	209.154	0.468	6.82	6.82	1.46	241	8.30693	26.6941	0.847307	2.72279	28.8898	6.53697	28.1596	57.9227	33.3791	14.2897	0.234199	55.1876	5.748	0.225182	0.5965	25.0398	110.003	28.2416
30	42.3	35.97	11	4.327	2.212	72.6361	67.6136	83.9729	252.449	0.476	6.09	6.09	1.22	231	7.93069	31.8752	0.832723	3.3469	29.8876	6.83491	23.2816	55.1143	35.5055	13.283	0.215666	59.9898	6.204	0.236639	0.6145	27.8219	119.808	25.6957
60	36.7	35.64	8	4.564	1.968	50.2427	43.6693	80.4147	174.279	0.413	4.66	4.66	0.46	182	11.9337	40.5604	1.2411	4.21828	20.4167	4.16142	61.4191	90.921	55.2857	9.30089	0.146585	97.1119	8.632	0.277732	0.6475	26.3595	95.5376	19.6369
60	34.8	29.83	6	4.904	2.153	45.8848	41.2993	79.2208	154.177	0.428	3.74	3.74	0.512	149	12.4188	39.3465	1.26672	4.01335	24.7733	5.78833	49.0022	97.2399	46.6319	10.0839	0.139846	85.678	8.096	0.331714	0.7135	29.0704	92.0601	22.2025
60	41.3	31.16	5	3.809	1.679	51.1461	39.4886	75.1958	184.222	0.434	3.51	3.51	0.397	151	12.7129	43.6793	1.33485	4.58633	24.3442	5.9124	52.7716	83.9001	48.4121	8.71924	0.160064	90.4802	9.188	0.305274	0.649	31.2819	101.406	18.729

## Sheet: PCA Figure 12
Treatment (mg/L)	PH	LA	NL	SFW	RFW	SDSI	RDSI	RWC	RL	RV	Pn	Tr	Gs	Ci	NSC	NRC	NSU	NRU	T. Chl	Car	MDA	H2O2	Pro	SS	TP	GSH	TPP	TFC	APX	CAT	SOD	POD
Ck	46.8	56.97	18	5.762	3.172	100	100	87.6106	301.169	0.541	7	7	0.961	255	0.175869	0.939213	0.0182903	0.0976781	29.1306	6.20039	7.76053	4.40555	4.1044	4.99441	0.0202187	22.6391	2.248	0.0843882	0.173	5.6714	47.5045	13.3807
Ck	42.1	51.2	16	6.526	3.521	100	100	88.2812	291.583	0.504	7.45	7.45	1.02	283	0.200493	1.05239	0.0204503	0.107343	33.9694	7.62151	6.43017	3.67635	4.5	5.87248	0.0185339	18.5991	1.988	0.0807527	0.156	4.99365	40.5973	14.0122
CK	49.5	51.42	15	5.265	2.859	100	100	89.8345	319.661	0.527	6.97	6.97	1.17	233	0.18067	1.23041	0.0189704	0.129193	35.4756	7.82514	3.7694	4.4867	4.8956	5.46421	0.0235885	20.2761	2.044	0.0797612	0.135	6.34912	46.7555	14.8214
7.5	49	51.65	21	6.094	3.358	110.437	111.886	90.7787	391.995	0.554	7.79	7.79	1.24	297	1.87129	7.29604	0.194614	0.758788	30.4583	6.80891	9.37916	9.01898	15.1813	7.97539	0.0859293	33.0058	2.944	0.0995913	0.251	8.56061	77.3771	43.5366
7.5	45.5	48.6	19	6.941	3.762	114.198	112.993	92.1305	378.732	0.582	8.43	8.43	1.21	320	1.59376	7.65743	0.162564	0.781057	36.2171	7.83562	8.42573	10.0609	14.0934	7.50558	0.060656	33.6919	2.756	0.104659	0.2115	6.67014	72.354	38.5435
7.5	53.5	47.8	17	5.753	3.018	117.479	111.932	92.6366	421.995	0.571	7.68	7.68	1.42	243	1.70495	8.38614	0.17902	0.880545	37.2748	8.07909	8.86918	8.20089	16.2198	8.56823	0.0741351	29.7281	2.816	0.116777	0.2325	6.99116	70.4221	37.3791
15	56.9	62.4	24	7.37	3.823	161.408	133.075	92.9245	451.413	0.675	10.3	10.3	1.86	314	4.31485	17.3792	0.448745	1.80744	39.9886	10.7453	12.4169	26.8841	21.7088	9.09396	0.289801	42.0005	4.828	0.170665	0.36	13.8753	122.368	56.6805
15	51.6	55.95	22	7.977	4.34	156.173	133.643	93.038	473.552	0.691	10.6	10.6	2.32	332	4.17624	16.7802	0.425976	1.71158	42.9778	10.9158	13.6807	23.2643	18.1484	9.27852	0.266212	42.3816	4.388	0.204581	0.4055	12.1989	124.348	61.3775
15	59.1	54.6	19	6.348	3.44	150.43	139.489	93.1034	485.667	0.722	8.99	8.99	2.04	287	3.83465	19.5604	0.402639	2.05384	42.7713	11.1373	17.9601	23.2651	21.0659	9.80984	0.257788	45.888	4.192	0.192428	0.349	11.1645	130.603	55.6345
30	40.2	45.5	14	5.08	2.498	70.8738	69.2506	86.0041	221.916	0.43	5.87	5.87	1.12	216	7.6604	29.7683	0.796681	3.0959	22.7943	5.20587	25.9424	64.9436	42.1813	12.9418	0.202187	63.2676	5.976	0.225623	0.6695	23.613	110.486	26.8403
30	36.6	43.25	12	5.62	2.814	69.856	70.0696	85.6604	209.154	0.468	6.82	6.82	1.46	241	8.30693	26.6941	0.847307	2.72279	28.8898	6.53697	28.1596	57.9227	33.3791	14.2897	0.234199	55.1876	5.748	0.225182	0.5965	25.0398	110.003	28.2416
30	42.3	35.97	11	4.327	2.212	72.6361	67.6136	83.9729	252.449	0.476	6.09	6.09	1.22	231	7.93069	31.8752	0.832723	3.3469	29.8876	6.83491	23.2816	55.1143	35.5055	13.283	0.215666	59.9898	6.204	0.236639	0.6145	27.8219	119.808	25.6957
60	36.7	35.64	8	4.564	1.968	50.2427	43.6693	80.4147	174.279	0.413	4.66	4.66	0.46	182	11.9337	40.5604	1.2411	4.21828	20.4167	4.16142	61.4191	90.921	55.2857	9.30089	0.146585	97.1119	8.632	0.277732	0.6475	26.3595	95.5376	19.6369
60	34.8	29.83	6	4.904	2.153	45.8848	41.2993	79.2208	154.177	0.428	3.74	3.74	0.512	149	12.4188	39.3465	1.26672	4.01335	24.7733	5.78833	49.0022	97.2399	46.6319	10.0839	0.139846	85.678	8.096	0.331714	0.7135	29.0704	92.0601	22.2025
60	41.3	31.16	5	3.809	1.679	51.1461	39.4886	75.1958	184.222	0.434	3.51	3.51	0.397	151	12.7129	43.6793	1.33485	4.58633	24.3442	5.9124	52.7716	83.9001	48.4121	8.71924	0.160064	90.4802	9.188	0.305274	0.649	31.2819	101.406	18.729
